# Supplementary material for: Comparison of Rumen Microbiota and Serum Biochemical Indices in White Cashmere Goats Fed Ensiled or Sun-Dried Mulberry Leaves
Source: Microorganisms. 2020 Jun 30;8(7):981. doi: 10.3390/microorganisms8070981 (PMC7409109; doi:10.3390/microorganisms8070981)
Supplement: Supplementary file 1 [file microorganisms-08-00981-s001.zip]

Archive with 7 entries (5 files):
- Supplementary files/Supplemental Figure S1.docx
- Supplementary files/Supplemetal Tables/
- Supplementary files/Supplemetal Tables/Supplemental Tables S1-S8 and S10.docx
- Supplementary files/Supplemetal Tables/Table S9.xlsx
- Supplementary files/Supplemetal Tables/~$Table S9.xls
- Supplementary files/Supplemetal Tables/~$pplemental Tables S1-S8 and S10.docx
- Supplementary files/
