# Supplementary material for: Comparison of Rumen Microbiota and Serum Biochemical Indices in White Cashmere Goats Fed Ensiled or Sun-Dried Mulberry Leaves
Source: Microorganisms. 2020 Jun 30;8(7):981. doi: 10.3390/microorganisms8070981 (PMC7409109; doi:10.3390/microorganisms8070981)
Supplement: Supplementary file 1 [file microorganisms-08-00981-s001.zip › Supplementary files/Supplemetal Tables/Table S9.xlsx]

## Sheet: correlation
					Table S9 The relationships among bacterial genera, environmental parameters and serum biochemical indices. sheet 1. the values of correlation coefficients
	PL	PW	PSA	RWT	Acetate	Propionate	Isobutyrate	Butyrate	Isovalerate	Valerate	Total_VFA	A_to_P	pH	Ammonium_nitrogen	CMCase_activity	TC	TG	HDL-C	LDL-C	LPS	LPL	Leptin	FASN
g__Prevotella_1	-0.232198	0.306502	0.126935	-0.149639	0.0361197	0.327141	-0.0268456	-0.428277	-0.0773994	0.21775	0.247029	-0.139535	0.142488	0.308566	-0.362229	-0.649458	0.0734612	-0.207537	-0.625324	-0.376677	0.249225	-0.129066	-0.0402477
g__Succiniclasticum	-0.333333	0.230134	0.201238	0.178535	0.201238	0.294118	0.2984	-0.453044	0.139319	0.205366	0.0578812	-0.192248	0.329375	0.195046	-0.448916	-0.538978	0.0372479	-0.0795044	-0.349354	-0.484004	0.110652	0.221993	0.0216718
g__Fretibacterium	0.0897833	-0.283798	-0.0629515	0.271414	0.304438	-0.256966	0.379969	0.0175439	0.110423	-0.273478	-0.314212	0.374161	0.299432	-0.339525	-0.0361197	0.533815	-0.274186	0.546206	0.658399	0.100103	-0.0672183	0.388229	0.00103199
g__Veillonellaceae_UCG-001	-0.469556	0.475748	0.126935	-0.143447	0.399381	-0.131063	0.366546	-0.24871	0.0361197	-0.0340557	0.0186047	0.258398	0.461539	0.108359	0.0299278	-0.176562	-0.464564	0.199277	-0.0217055	-0.351909	0.143744	0.278782	-0.22807
g__Ruminococcaceae_UCG-014	0.22807	0.250774	0.199174	0.372549	0.232198	-0.26935	-0.0268456	0.215686	-0.102167	-0.401445	-0.00723515	0.133333	0.0454311	-0.345717	0.226006	0.0485287	0.127264	0.0134228	0.220155	-0.0939112	0.294727	0.282912	0.0423117
g__Ruminococcaceae_NK4A214_group	0.541796	-0.219814	0.0485036	0.192982	0.254902	-0.624355	0.0702117	0.215686	-0.116615	-0.473684	-0.219122	0.564342	0.0877646	-0.506708	0.420021	0.407847	0.0113813	0.142488	0.535401	0.149639	0.220269	0.0722767	0.153767
g__Christensenellaceae_R-7_group	0.341589	-0.180599	-0.0464396	0.209494	0.277606	-0.636739	0.186887	0.213622	-0.0175439	-0.351909	-0.128166	0.539536	0.0123903	-0.139319	0.395253	0.210635	-0.0910505	-0.0206505	0.239794	-0.20743	0.271976	0.0691792	0.151703
g__Lachnospiraceae_XPB1014_group	0.124935	-0.00722767	-0.0557563	-0.0887971	0.422303	-0.702117	0.496901	0.105318	0.273619	-0.238513	-0.30455	0.487591	0.25	-0.0681466	0.434693	0.228822	-0.295032	0.0423554	0.329369	-0.181724	0.110709	0.307851	-0.111513
g__norank_f__Bacteroidales_S24-7_group	-0.0454311	0.148684	0.175529	0.354156	0.0784719	0.287042	-0.230888	-0.273619	-0.22922	-0.0134228	0.316443	-0.153051	-0.0196281	0.152814	-0.358286	-0.51188	0.247413	-0.167355	-0.353671	-0.286009	0.226591	-0.0841942	0.154879
g__Candidatus_Saccharimonas	-0.133127	-0.0361197	0.0732714	0.00928793	0.106295	-0.467492	0.430563	0.209494	0.195046	-0.261094	-0.0919898	0.375194	0.0619515	-0.0340557	0.430341	0.31079	-0.0382826	-0.0650491	0.339018	-0.28999	0.108583	0.141456	-0.0278638
g__Erysipelotrichaceae_UCG-009	0.23839	-0.0773994	0.358101	0.285862	0.0319917	-0.304438	-0.0041301	0.0980392	-0.325077	-0.432405	-0.116796	0.414471	0.0454311	-0.399381	0.44066	0.0898296	0.140714	-0.215798	0.155039	-0.122807	0.414685	-0.274652	0.236326
g__norank_f__Veillonellaceae	0.21775	0.275542	0.308566	0.430341	0.275542	-0.192982	-0.22509	-0.0175439	-0.54386	-0.477812	-0.088889	0.33075	-0.0505937	-0.0918473	0.182663	-0.0351058	-0.0496639	0.148684	-0.0930234	-0.188854	0.319546	-0.187919	0.230134
g__unclassified_f__Veillonellaceae	0.205366	0.434469	0.126935	0.254902	0.00103199	-0.318885	-0.594734	0.568627	-0.585139	-0.585139	0.377261	0.267701	-0.703149	0.176471	0.424149	0.135261	0.0775998	-0.0578214	-0.195349	-0.116615	0.476733	-0.352091	0.157895
g__Ruminococcus_2	0.0443756	0.252838	0.108359	-0.147575	-0.382869	-0.124871	-0.328343	0.71517	-0.116615	-0.242518	0.440311	0.00206719	-0.706247	0.351909	0.296182	0.378937	0.0786345	-0.0939597	0.0144703	0.219814	0.162358	-0.453278	-0.325077
g__Moryella	0.0464396	0.0918473	0.349845	-0.00515996	0.184727	-0.24871	0.623645	0.0340557	0.399381	-0.0113519	-0.185013	0.197416	0.363449	-0.143447	-0.00103199	0.060919	-0.128298	0.0041301	0.199483	-0.0959752	0.154085	0.160041	-0.283798
g__Lactobacillus	-0.0856995	-0.10635	-0.043366	0.255034	-0.459473	0.445018	-0.516529	0.154879	-0.255034	0.019618	0.135471	-0.292658	-0.447314	0.0733093	-0.159009	0.0929752	0.220497	-0.126033	-0.0739401	0.22096	-0.10657	-0.130165	0.20031
g__norank_c__WCHB1-41	-0.244708	0.133196	0.250903	-0.0619515	0.264326	-0.359319	0.602273	-0.0702117	0.332473	0.0588539	-0.0398139	0.511376	0.383264	0.130098	0.237481	-0.283574	-0.33851	-0.356405	-0.238883	-0.610222	0.165546	0.00516529	-0.19618
g__Bifidobacterium	0.186761	-0.215975	-0.226409	0.194065	-0.396477	0.344309	-0.629471	0.12103	-0.41943	-0.0375609	0.183916	-0.144207	-0.465057	0.0365176	-0.226409	0.260975	0.195614	0.245316	0.0428441	0.321355	-0.12128	-0.175375	0.256666
g__Lachnospiraceae_NK3A20_group	0.370485	-0.0691434	0.168215	0.213622	0.242518	-0.329205	0.259164	-0.0629515	0.0588235	-0.155831	-0.170543	0.174677	-0.00206505	0.108359	-0.00103199	0.0371709	0.024832	0.0382034	0.0981913	-0.153767	0.199587	-0.00309757	0.0650155
g__Butyrivibrio_2	0.35124	-0.36467	0.256198	0.284091	0.207645	-0.163223	0.336951	-0.313017	0.0681819	0.0506199	-0.495603	0.260735	0.443928	-0.306818	-0.0113636	-0.149871	-0.0771622	-0.128165	0.0325918	-0.0392562	-0.00621118	-0.098708	0.180785

## Sheet: p-value
						Table S9. The relationships among bacterial genera, environmental parameters and serum biochemical indices. sheet 2. the values of P
	PL	PW	PSA	RWT	Acetate	Propionate	Isobutyrate	Butyrate	Isovalerate	Valerate	Total_VFA	A_to_P	pH	Ammonium_nitrogen	CMCase_activity	TC	TG	HDL-C	LDL-C	LPS	LPL	Leptin	FASN
g__Prevotella_1	0.353838	0.216064	0.615727	0.553423	0.886853	0.185133	0.91579	0.076201	0.760167	0.385396	0.323034	0.580804	0.572742	0.212829	0.139625	0.00353556	0.772057	0.408606	0.00551608	0.123372	0.318611	0.609764	0.874015
g__Succiniclasticum	0.176463	0.358254	0.423288	0.478445	0.423288	0.236143	0.22907	0.0590167	0.581396	0.413635	0.819545	0.444715	0.181973	0.437986	0.0616574	0.0209962	0.883342	0.753833	0.155311	0.0418255	0.662039	0.375973	0.93198
g__Fretibacterium	0.723123	0.253756	0.804017	0.275952	0.219331	0.303309	0.119864	0.944915	0.662698	0.272173	0.20414	0.126102	0.227385	0.168071	0.886853	0.0225052	0.270883	0.0190184	0.00296977	0.69269	0.791003	0.111372	0.996757
g__Veillonellaceae_UCG-001	0.0492934	0.0459786	0.615727	0.570135	0.1006	0.604194	0.134621	0.319645	0.886853	0.893283	0.94159	0.300527	0.0538504	0.66866	0.90616	0.483399	0.0520948	0.427915	0.931874	0.152107	0.569329	0.262607	0.3627
g__Ruminococcaceae_UCG-014	0.3627	0.315513	0.428158	0.127873	0.353838	0.279764	0.91579	0.390027	0.686655	0.0986919	0.977269	0.597888	0.857936	0.159953	0.367178	0.848353	0.614805	0.957842	0.380038	0.710899	0.235129	0.255306	0.867607
g__Ruminococcaceae_NK4A214_group	0.0202068	0.380795	0.84843	0.442944	0.307345	0.00561127	0.781904	0.390027	0.644932	0.0470641	0.382336	0.0146974	0.729124	0.0318731	0.0826736	0.0929378	0.96425	0.572742	0.0220329	0.553423	0.379785	0.775642	0.542403
g__Christensenellaceae_R-7_group	0.165335	0.473289	0.854814	0.404102	0.26471	0.00448985	0.457753	0.394688	0.944915	0.152107	0.61228	0.0208381	0.961083	0.581396	0.104497	0.401489	0.719363	0.935179	0.337859	0.408854	0.27492	0.785039	0.547901
g__Lachnospiraceae_XPB1014_group	0.621344	0.977293	0.826072	0.726053	0.0808458	0.00116073	0.0359184	0.677479	0.271915	0.340523	0.219151	0.0401132	0.317059	0.788178	0.0714341	0.361076	0.234622	0.867471	0.181981	0.470489	0.661875	0.213945	0.659559
g__norank_f__Bacteroidales_S24-7_group	0.857936	0.555987	0.486001	0.149326	0.756938	0.248133	0.356637	0.271915	0.360218	0.957842	0.200773	0.544307	0.938382	0.544939	0.144307	0.0298866	0.322259	0.506843	0.149923	0.249914	0.365906	0.739774	0.539452
g__Candidatus_Saccharimonas	0.598461	0.886853	0.772631	0.970822	0.67464	0.0504375	0.0744764	0.404102	0.437986	0.295333	0.716581	0.124976	0.807074	0.893283	0.0746428	0.209378	0.880123	0.797613	0.168747	0.243092	0.668011	0.575555	0.912608
g__Erysipelotrichaceae_UCG-009	0.34078	0.760167	0.144529	0.25017	0.899719	0.219331	0.987023	0.698742	0.188085	0.0731082	0.644415	0.0872448	0.857936	0.1006	0.0672019	0.722985	0.577579	0.389776	0.539027	0.627346	0.0870646	0.270038	0.345101
g__norank_f__Veillonellaceae	0.385396	0.268425	0.212829	0.0746428	0.268425	0.442944	0.369174	0.944915	0.0196436	0.0449122	0.725779	0.180047	0.841975	0.717003	0.468161	0.890011	0.844846	0.555987	0.713523	0.452946	0.19615	0.455227	0.358254
g__unclassified_f__Veillonellaceae	0.413635	0.071597	0.615727	0.307345	0.996757	0.197128	0.00923275	0.0138004	0.0107431	0.0107431	0.122744	0.282833	0.00113306	0.483628	0.0793889	0.592557	0.759563	0.819729	0.437262	0.644932	0.0454673	0.151881	0.531483
g__Ruminococcus_2	0.861206	0.311413	0.66866	0.55897	0.116832	0.621526	0.183429	0.00084924	0.644932	0.332231	0.0674448	0.993505	0.00105331	0.152107	0.232717	0.120956	0.756449	0.710756	0.954555	0.380795	0.519791	0.0588696	0.188085
g__Moryella	0.854814	0.717003	0.154692	0.983788	0.463061	0.319645	0.0056819	0.893283	0.1006	0.964342	0.462355	0.43233	0.138198	0.570135	0.996757	0.810234	0.611908	0.987023	0.427427	0.704812	0.541557	0.525845	0.253756
g__Lactobacillus	0.735278	0.67448	0.864336	0.307087	0.0550738	0.0642311	0.0281843	0.539452	0.307087	0.938414	0.591978	0.238586	0.0627058	0.772516	0.528554	0.713665	0.379279	0.618258	0.770608	0.378254	0.673841	0.606695	0.425475
g__norank_c__WCHB1-41	0.327746	0.59827	0.315255	0.807074	0.289176	0.143071	0.00817008	0.781904	0.177651	0.816561	0.875363	0.0300761	0.116423	0.606882	0.34268	0.254146	0.169428	0.146579	0.339752	0.00715861	0.511513	0.983771	0.435277
g__Bifidobacterium	0.458061	0.389376	0.366301	0.440341	0.103331	0.161776	0.00512328	0.632375	0.0831511	0.882368	0.46506	0.568072	0.0518133	0.885615	0.366301	0.295561	0.436629	0.326508	0.865955	0.193488	0.631665	0.486391	0.303893
g__Lachnospiraceae_NK3A20_group	0.130166	0.785148	0.504633	0.394688	0.332231	0.182212	0.299046	0.804017	0.816654	0.536931	0.498666	0.488154	0.993511	0.66866	0.996757	0.883581	0.922088	0.880369	0.698296	0.542403	0.427183	0.990267	0.797715
g__Butyrivibrio_2	0.152942	0.136781	0.304806	0.253245	0.408359	0.517538	0.171526	0.20596	0.788071	0.841894	0.0364821	0.296022	0.0649652	0.215565	0.964305	0.552801	0.760882	0.61228	0.897847	0.877096	0.980486	0.696779	0.472824

## Sheet: corrected p-value
									Table S9. The relationships among bacterial genera, environmental parameters and serum biochemical indices. sheet 3. the values of corrected P
	PL	PW	PSA	RWT	Acetate	Propionate	Isobutyrate	Butyrate	Isovalerate	Valerate	Total_VFA	A_to_P	pH	Ammonium_nitrogen	CMCase_activity	TC	TG	HDL.C	LDL.C	LPS	LPL	Leptin	FASN
g__Prevotella_1	0.689392	0.707957	0.864336	0.712669	0.947072	0.381743	0.96399	0.381005	0.907394	0.689392	0.906665	0.629356	0.954569	0.615901	0.320682	0.0707112	0.96425	0.987023	0.0551608	0.714041	0.748713	0.871091	0.981031
g__Succiniclasticum	0.588211	0.707957	0.864336	0.712669	0.604697	0.381743	0.381784	0.381005	0.907394	0.689392	0.964171	0.629356	0.404384	0.875753	0.275579	0.149433	0.96425	0.987023	0.519946	0.418255	0.748713	0.871091	0.981031
g__Fretibacterium	0.861206	0.707957	0.864336	0.712669	0.589731	0.399557	0.299157	0.944915	0.907394	0.681046	0.730505	0.360292	0.454771	0.615901	0.996757	0.149433	0.96425	0.380369	0.0551608	0.748315	0.832634	0.771536	0.996757
g__Veillonellaceae_UCG-001	0.492934	0.707957	0.864336	0.712669	0.467329	0.621526	0.299157	0.734731	0.93353	0.964342	0.977269	0.500878	0.216551	0.875753	0.996757	0.805665	0.96425	0.987023	0.954555	0.714041	0.748713	0.771536	0.842924
g__Ruminococcaceae_UCG-014	0.689392	0.707957	0.864336	0.712669	0.589731	0.399557	0.96399	0.734731	0.907394	0.394768	0.977269	0.629356	0.993511	0.615901	0.564889	0.890011	0.96425	0.987023	0.72877	0.748315	0.748713	0.771536	0.981031
g__Ruminococcaceae_NK4A214_group	0.404137	0.707957	0.864336	0.712669	0.589731	0.0374085	0.919887	0.734731	0.907394	0.313761	0.906665	0.200507	0.993511	0.615901	0.275579	0.371751	0.96425	0.987023	0.146886	0.748315	0.748713	0.872266	0.842924
g__Christensenellaceae_R-7_group	0.588211	0.788815	0.864336	0.712669	0.589731	0.0374085	0.572191	0.734731	0.944915	0.507023	0.907224	0.200507	0.993511	0.875753	0.298562	0.729979	0.96425	0.987023	0.72877	0.748315	0.748713	0.872266	0.842924
g__Lachnospiraceae_XPB1014_group	0.828459	0.977293	0.864336	0.854179	0.467329	0.0232145	0.119728	0.931657	0.767717	0.681046	0.730505	0.200566	0.576471	0.875753	0.275579	0.722153	0.96425	0.987023	0.519946	0.748315	0.748713	0.771536	0.942228
g__norank_f__Bacteroidales_S24-7_group	0.861206	0.854672	0.864336	0.712669	0.890515	0.381743	0.492232	0.734731	0.800485	0.964342	0.730505	0.629356	0.993511	0.875753	0.320682	0.149433	0.96425	0.987023	0.519946	0.714041	0.748713	0.872266	0.842924
g__Candidatus_Saccharimonas	0.828459	0.93353	0.864336	0.983788	0.843299	0.252188	0.21279	0.734731	0.875973	0.681046	0.907224	0.360292	0.993511	0.893283	0.275579	0.598222	0.96425	0.987023	0.519946	0.714041	0.748713	0.871091	0.981031
g__Erysipelotrichaceae_UCG-009	0.689392	0.872387	0.864336	0.712669	0.947072	0.381743	0.987023	0.931657	0.626949	0.365541	0.907224	0.348979	0.993511	0.615901	0.275579	0.890011	0.96425	0.987023	0.829272	0.748315	0.748713	0.771536	0.842924
g__norank_f__Veillonellaceae	0.689392	0.707957	0.864336	0.712669	0.589731	0.521111	0.492232	0.944915	0.196436	0.313761	0.907224	0.450117	0.993511	0.875753	0.668802	0.890011	0.96425	0.987023	0.951364	0.748315	0.748713	0.871091	0.842924
g__unclassified_f__Veillonellaceae	0.689392	0.707957	0.864336	0.712669	0.996757	0.381743	0.0461638	0.138004	0.196436	0.214861	0.730505	0.500878	0.0113306	0.875753	0.275579	0.84651	0.96425	0.987023	0.72877	0.748315	0.748713	0.771536	0.842924
g__Ruminococcus_2	0.861206	0.707957	0.864336	0.712669	0.467329	0.621526	0.333507	0.0169848	0.907394	0.681046	0.674448	0.993505	0.0113306	0.615901	0.465434	0.403188	0.96425	0.987023	0.954555	0.748315	0.748713	0.771536	0.842924
g__Moryella	0.861206	0.872387	0.864336	0.983788	0.617415	0.399557	0.0461638	0.944915	0.503002	0.964342	0.906665	0.629356	0.345496	0.875753	0.996757	0.890011	0.96425	0.987023	0.72877	0.748315	0.748713	0.871091	0.842924
g__Lactobacillus	0.861206	0.872387	0.864336	0.712669	0.467329	0.256924	0.112737	0.899086	0.767717	0.964342	0.907224	0.500878	0.216551	0.875753	0.704738	0.890011	0.96425	0.987023	0.954555	0.748315	0.748713	0.871091	0.842924
g__norank_c__WCHB1-41	0.689392	0.854672	0.864336	0.896749	0.589731	0.381743	0.0461638	0.944915	0.626949	0.964342	0.972625	0.200507	0.332637	0.875753	0.564889	0.635366	0.96425	0.987023	0.72877	0.143172	0.748713	0.990267	0.842924
g__Bifidobacterium	0.704709	0.707957	0.864336	0.712669	0.467329	0.381743	0.0461638	0.931657	0.503002	0.964342	0.906665	0.629356	0.216551	0.893283	0.564889	0.656803	0.96425	0.987023	0.954555	0.714041	0.748713	0.871091	0.842924
g__Lachnospiraceae_NK3A20_group	0.588211	0.872387	0.864336	0.712669	0.589731	0.381743	0.460071	0.944915	0.907394	0.826047	0.906665	0.629356	0.993511	0.875753	0.996757	0.890011	0.96425	0.987023	0.951364	0.748315	0.748713	0.990267	0.981031
g__Butyrivibrio_2	0.588211	0.707957	0.864336	0.712669	0.604697	0.575042	0.333507	0.734731	0.907394	0.964342	0.674448	0.500878	0.216551	0.615901	0.996757	0.84651	0.96425	0.987023	0.954555	0.877096	0.980486	0.872266	0.842924
